# Supplementary material for: Social Interventions to Prevent Heat-Related Mortality in the Older Adult in Rome, Italy: A Quasi-Experimental Study
Source: Int J Environ Res Public Health. 2018 Apr 11;15(4):715. doi: 10.3390/ijerph15040715 (PMC5923757; doi:10.3390/ijerph15040715)
Supplement: Supplementary file 1 [file ijerph-15-00715-s001.zip]

Archive with 2 entries (2 files):
- file_data.xlsx
- GLrev_Supplemental materials_1.pdf
